# Supplementary material for: Jasmonic Acid Signals Involved in Valsa Canker Resistance Caused by C2H2-Type Transcription Factor PbeSTOP2 in Pyrus betulifolia
Source: Curr Issues Mol Biol. 2025 Dec 23;48(1):14. doi: 10.3390/cimb48010014 (PMC12839958; doi:10.3390/cimb48010014)
Supplement: Supplementary file 1 [file cimb-48-00014-s001.zip › supplementary_tableS1.xlsx]

## Sheet: Pyrus betulifolia
Gene name	Gene accession
PbeSTOP2	Chr3.g19672	Upstream Primer	GCGGCGCGCCATGGTTTCTGCGGCCCCATCTGATT
		Downstream Primer	GCCCTAGGTCATCCCAATTGCATTTGCGATCCA

## Sheet: Marker gene
Gene name	Gene accession	Gene accession
PTI	PbeWRK22	Chr7.g33338	Upstream Primer	CATATCCAAGGGGATATTACAGATG
			Downstream Primer	GTGACTATAAAAATATTCGGGTCGG
SA	PbePR4	Chr4.g40685	Upstream Primer	GGTGAGAATTGTTGATCAGTGCAG
			Downstream Primer	GTAGTTGACAATAAGGTGGCCTTG
JA	PbePR1b	Chr5.g08127	Upstream Primer	GACACACCCCAAGACTACCTCAAG
			Downstream Primer	GTCACCAGTGCTCATGGCAAG
JA	PbeLOX1	Chr4.g40498	Upstream Primer	GCTTATGTGGCTGTAAATGACTCTG
			Downstream Primer	GAGGATGCAGAAGTTTGTAAATTGG
SA	PbeRP1	Chr5.g08131	Upstream Primer	AATCTTGTTCATTTTGGTGGGCC
			Downstream Primer	AACAACCTGAGTATAATGCCCACAC

## Sheet: VIGS
Gene name	Gene accession
PbeSTOP2	Chr3.g19672	Upstream Primer	CAACGCGTGTTTCTGCGGCCCCATCTGATTGT
		Downstream Primer	GACCCCCGCATCCAAGAAGCCGTGACCATGAT

## Sheet: qRT-PCR
Gene name	Gene accession
PbeSTOP2	Chr3.g19672	Upstream Primer	CGTCACGGCTTCTTCGATGA
		Downstream Primer	TATCAGCGACGCCAAGGTTT
